# Supplementary material for: Study protocol of a cluster-randomised controlled trial assessing a multimodal machine-based exercise training programme in senior care facilities over 6 months – the bestform study (best function of range of motion)
Source: BMC Geriatr. 2023 Aug 22;23:505. doi: 10.1186/s12877-023-04176-7 (PMC10463394; doi:10.1186/s12877-023-04176-7)
Supplement: Supplementary file 1 — Additional file 1. [file 12877_2023_4176_MOESM1_ESM.zip]

Archive with 2 entries (2 files):
- Falls_CRF.docx
- Physical Activity CRF.docx
